# Supplementary material for: Dual-band patch antenna for 5G NR (n48, n46, n77, n78), Wi-Fi, and indoor wireless applications
Source: Sci Rep. 2026 Mar 18;16:14062. doi: 10.1038/s41598-026-41860-1 (PMC13136364; doi:10.1038/s41598-026-41860-1)
Supplement: Supplementary file 1 — Supplementary Material 1 [file 41598_2026_41860_MOESM1_ESM.csv]

! FILETYPE CSV
! VERSION 1.0	1
! TIMESTAMP Friday	11 April 2025 18:19:05
! NAME Agilent Technologies
! MODEL N9912A
! SERIAL MY51464431
! FIRMWARE_VERSION A.06.24
! GPS_LATITUDE
! GPS_LONGITUDE
! GPS_TIMESTAMP 0001-01-01 00:00:00Z
! GPS_SECS_SINCE_LAST_READ 0
! CHECKSUM 0407532166
! CORRECTION1 ON Q
! DATA Freq	S11
! FREQ UNIT Hz
! DATA UNIT dB
BEGIN
3.00E+00	-1.068558058
3.01E+00	-1.088618241
3.01E+00	-1.1096188
3.02E+00	-1.131597378
3.03E+00	-1.154593611
3.03E+00	-1.178649255
3.04E+00	-1.203808323
3.05E+00	-1.230117241
3.05E+00	-1.257625002
3.06E+00	-1.286383343
3.07E+00	-1.316446931
3.07E+00	-1.347873566
3.08E+00	-1.380724395
3.09E+00	-1.415064148
3.09E+00	-1.450961392
3.10E+00	-1.488488806
3.11E+00	-1.527723474
3.11E+00	-1.56874721
3.12E+00	-1.6116469
3.13E+00	-1.656514888
3.13E+00	-1.703449375
3.14E+00	-1.75255487
3.15E+00	-1.803942671
3.15E+00	-1.85773139
3.16E+00	-1.914047527
3.17E+00	-1.973026092
3.17E+00	-2.034811284
3.18E+00	-2.09955724
3.19E+00	-2.167428843
3.19E+00	-2.238602614
3.20E+00	-2.313267687
3.21E+00	-2.391626882
3.21E+00	-2.473897881
3.22E+00	-2.560314529
3.23E+00	-2.651128256
3.23E+00	-2.746609668
3.24E+00	-2.847050289
3.25E+00	-2.952764506
3.25E+00	-3.064091728
3.26E+00	-3.181398792
3.27E+00	-3.305082652
3.27E+00	-3.435573398
3.28E+00	-3.573337641
3.29E+00	-3.718882347
3.29E+00	-3.872759161
3.30E+00	-4.03556934
3.31E+00	-4.207969374
3.31E+00	-4.390677435
3.32E+00	-4.584480813
3.33E+00	-4.790244528
3.33E+00	-5.008921351
3.34E+00	-5.241563557
3.35E+00	-5.489336761
3.35E+00	-5.753536318
3.36E+00	-6.035606902
3.37E+00	-6.337165998
3.37E+00	-6.660032301
3.38E+00	-7.006260251
3.39E+00	-7.378182296
3.39E+00	-7.778460899
3.40E+00	-8.210152827
3.41E+00	-8.676788899
3.41E+00	-9.182472902
3.42E+00	-9.732003769
3.43E+00	-10.33102448
3.43E+00	-10.98619798
3.44E+00	-11.70540077
3.45E+00	-12.49789889
3.45E+00	-13.37440464
3.46E+00	-14.34674561
3.47E+00	-15.42645643
3.47E+00	-16.62055418
3.48E+00	-17.92027566
3.49E+00	-19.27381516
3.49E+00	-20.53233686
3.50E+00	-21.39680563
3.51E+00	-21.5210389
3.51E+00	-20.843465
3.52E+00	-19.6634192
3.53E+00	-18.31770142
3.53E+00	-16.99676229
3.54E+00	-15.77448985
3.55E+00	-14.66889188
3.55E+00	-13.67642965
3.56E+00	-12.78678621
3.57E+00	-11.98854566
3.57E+00	-11.27116186
3.58E+00	-10.62548386
3.59E+00	-10.04374104
3.59E+00	-9.519339938
3.60E+00	-9.046606576
3.61E+00	-8.620523922
3.61E+00	-8.236484371
3.62E+00	-7.890071114
3.63E+00	-7.576885678
3.63E+00	-7.292444072
3.64E+00	-7.032164201
3.65E+00	-6.79145707
3.65E+00	-6.565912416
3.66E+00	-6.351541087
3.67E+00	-6.145013898
3.67E+00	-5.943832852
3.68E+00	-5.74639039
3.69E+00	-5.551907924
3.69E+00	-5.360279896
3.70E+00	-5.171869679
3.71E+00	-4.987304301
3.71E+00	-4.807301623
3.72E+00	-4.632545685
3.73E+00	-4.463610852
3.73E+00	-4.30092639
3.74E+00	-4.144769887
3.75E+00	-3.995278467
3.75E+00	-3.852469075
3.76E+00	-3.716261862
3.77E+00	-3.586502996
3.77E+00	-3.462984997
3.78E+00	-3.345463831
3.79E+00	-3.233672689
3.79E+00	-3.127332709
3.80E+00	-3.026161094
3.81E+00	-2.929877081
3.81E+00	-2.838206194
3.82E+00	-2.750883168
3.83E+00	-2.667653856
3.83E+00	-2.588276371
3.84E+00	-2.512521665
3.85E+00	-2.440173707
3.85E+00	-2.371029358
3.86E+00	-2.30489806
3.87E+00	-2.24160138
3.87E+00	-2.180972475
3.88E+00	-2.122855507
3.89E+00	-2.067105034
3.89E+00	-2.013585398
3.90E+00	-1.962170123
3.91E+00	-1.912741327
3.91E+00	-1.865189163
3.92E+00	-1.819411277
3.93E+00	-1.775312304
3.93E+00	-1.732803391
3.94E+00	-1.691801742
3.95E+00	-1.652230206
3.95E+00	-1.614016876
3.96E+00	-1.577094725
3.97E+00	-1.541401267
3.97E+00	-1.506878234
3.98E+00	-1.473471286
3.99E+00	-1.441129729
3.99E+00	-1.409806264
4.00E+00	-1.379456747
4.01E+00	-1.35003997
4.01E+00	-1.321517453
4.02E+00	-1.293853253
4.03E+00	-1.267013789
4.03E+00	-1.240967678
4.04E+00	-1.215685576
4.05E+00	-1.191140041
4.05E+00	-1.167305398
4.06E+00	-1.144157618
4.07E+00	-1.121674202
4.07E+00	-1.099834075
4.08E+00	-1.078617485
4.09E+00	-1.058005918
4.09E+00	-1.037982004
4.10E+00	-1.018529443
4.11E+00	-0.999632931
4.11E+00	-0.98127809
4.12E+00	-0.963451405
4.13E+00	-0.946140166
4.13E+00	-0.929332412
4.14E+00	-0.913016881
4.15E+00	-0.897182963
4.15E+00	-0.881820655
4.16E+00	-0.866920523
4.17E+00	-0.852473665
4.17E+00	-0.838471671
4.18E+00	-0.824906597
4.19E+00	-0.811770935
4.19E+00	-0.799057582
4.20E+00	-0.786759818
4.21E+00	-0.774871282
4.21E+00	-0.763385951
4.22E+00	-0.75229812
4.23E+00	-0.741602385
4.23E+00	-0.731293626
4.24E+00	-0.721366992
4.25E+00	-0.711817889
4.25E+00	-0.702641964
4.26E+00	-0.693835098
4.27E+00	-0.685393395
4.27E+00	-0.677313169
4.28E+00	-0.669590943
4.29E+00	-0.662223435
4.29E+00	-0.655207555
4.30E+00	-0.648540402
4.31E+00	-0.642219252
4.31E+00	-0.636241562
4.32E+00	-0.630604962
4.33E+00	-0.625307253
4.33E+00	-0.620346406
4.34E+00	-0.615720559
4.35E+00	-0.61142802
4.35E+00	-0.60746726
4.36E+00	-0.60383692
4.37E+00	-0.600535806
4.37E+00	-0.597562895
4.38E+00	-0.594917333
4.39E+00	-0.59259844
4.39E+00	-0.590605711
4.40E+00	-0.588938818
4.41E+00	-0.587597616
4.41E+00	-0.586582145
4.42E+00	-0.585892636
4.43E+00	-0.585529515
4.43E+00	-0.585493407
4.44E+00	-0.585785144
4.45E+00	-0.586405771
4.45E+00	-0.58735655
4.46E+00	-0.588638971
4.47E+00	-0.590254757
4.47E+00	-0.592205873
4.48E+00	-0.594494535
4.49E+00	-0.597123217
4.49E+00	-0.600094665
4.50E+00	-0.603411904
4.51E+00	-0.607078249
4.51E+00	-0.611097319
4.52E+00	-0.615473045
4.53E+00	-0.620209687
4.53E+00	-0.625311845
4.54E+00	-0.630784475
4.55E+00	-0.636632901
4.55E+00	-0.642862832
4.56E+00	-0.649480382
4.57E+00	-0.656492081
4.57E+00	-0.663904898
4.58E+00	-0.671726257
4.59E+00	-0.679964061
4.59E+00	-0.688626708
4.60E+00	-0.697723117
4.61E+00	-0.707262748
4.61E+00	-0.717255629
4.62E+00	-0.727712381
4.63E+00	-0.738644242
4.63E+00	-0.750063098
4.64E+00	-0.761981511
4.65E+00	-0.77441275
4.65E+00	-0.787370823
4.66E+00	-0.80087051
4.67E+00	-0.814927399
4.67E+00	-0.829557924
4.68E+00	-0.844779401
4.69E+00	-0.860610072
4.69E+00	-0.877069145
4.70E+00	-0.894176839
4.71E+00	-0.911954431
4.71E+00	-0.930424308
4.72E+00	-0.949610011
4.73E+00	-0.969536297
4.73E+00	-0.990229189
4.74E+00	-1.01171604
4.75E+00	-1.034025592
4.75E+00	-1.057188042
4.76E+00	-1.08123511
4.77E+00	-1.106200111
4.77E+00	-1.132118032
4.78E+00	-1.159025608
4.79E+00	-1.186961409
4.79E+00	-1.215965921
4.80E+00	-1.246081647
4.81E+00	-1.277353197
4.81E+00	-1.309827391
4.82E+00	-1.34355337
4.83E+00	-1.378582705
4.83E+00	-1.414969519
4.84E+00	-1.452770612
4.85E+00	-1.492045595
4.85E+00	-1.532857031
4.86E+00	-1.575270581
4.87E+00	-1.619355167
4.87E+00	-1.665183134
4.88E+00	-1.712830432
4.89E+00	-1.7623768
4.89E+00	-1.813905966
4.90E+00	-1.867505865
4.91E+00	-1.923268857
4.91E+00	-1.981291975
4.92E+00	-2.04167718
4.93E+00	-2.104531636
4.93E+00	-2.169968002
4.94E+00	-2.23810475
4.95E+00	-2.309066502
4.95E+00	-2.382984391
4.96E+00	-2.459996453
4.97E+00	-2.540248049
4.97E+00	-2.623892315
4.98E+00	-2.711090656
4.99E+00	-2.802013277
4.99E+00	-2.896839764
5.00E+00	-2.995759707
5.01E+00	-3.098973394
5.01E+00	-3.206692553
5.02E+00	-3.319141186
5.03E+00	-3.436556464
5.03E+00	-3.559189733
5.04E+00	-3.687307618
5.05E+00	-3.821193246
5.05E+00	-3.961147614
5.06E+00	-4.107491119
5.07E+00	-4.26056526
5.07E+00	-4.420734574
5.08E+00	-4.588388805
5.09E+00	-4.763945374
5.09E+00	-4.947852185
5.10E+00	-5.140590841
5.11E+00	-5.342680325
5.11E+00	-5.554681247
5.12E+00	-5.777200765
5.13E+00	-6.010898301
5.13E+00	-6.256492217
5.14E+00	-6.514767655
5.15E+00	-6.786585775
5.15E+00	-7.072894705
5.16E+00	-7.374742584
5.17E+00	-7.693293179
5.17E+00	-8.029844689
5.18E+00	-8.385852518
5.19E+00	-8.762957022
5.19E+00	-9.163017508
5.20E+00	-9.588154176
5.21E+00	-10.04080017
5.21E+00	-10.52376654
5.22E+00	-11.04032386
5.23E+00	-11.59430502
5.23E+00	-12.19023522
5.24E+00	-12.83349589
5.25E+00	-13.53052937
5.25E+00	-14.28908823
5.26E+00	-15.11852054
5.27E+00	-16.03004583
5.27E+00	-17.03687347
5.28E+00	-18.1537345
5.29E+00	-19.39463401
5.29E+00	-20.76558011
5.30E+00	-22.24395219
5.31E+00	-23.7272879
5.31E+00	-24.94381328
5.32E+00	-25.4478611
5.33E+00	-24.97898504
5.33E+00	-23.8006588
5.34E+00	-22.35801254
5.35E+00	-20.92128794
5.35E+00	-19.59203825
5.36E+00	-18.39248497
5.37E+00	-17.31644707
5.37E+00	-16.34983159
5.38E+00	-15.4778498
5.39E+00	-14.68724509
5.39E+00	-13.96675466
5.40E+00	-13.30698917
5.41E+00	-12.7001567
5.41E+00	-12.13977767
5.42E+00	-11.62043607
5.43E+00	-11.13757498
5.43E+00	-10.68733307
5.44E+00	-10.26641476
5.45E+00	-9.871987518
5.45E+00	-9.501600359
5.46E+00	-9.153118824
5.47E+00	-8.824672895
5.47E+00	-8.514614966
5.48E+00	-8.221485708
5.49E+00	-7.943986181
5.49E+00	-7.680954886
5.50E+00	-7.431348781
5.51E+00	-7.194227465
5.51E+00	-6.968739935
5.52E+00	-6.754113434
5.53E+00	-6.549644003
5.53E+00	-6.35468844
5.54E+00	-6.168657426
5.55E+00	-5.991009611
5.55E+00	-5.821246512
5.56E+00	-5.658908084
5.57E+00	-5.503568871
5.57E+00	-5.35483463
5.58E+00	-5.212339376
5.59E+00	-5.075742778
5.59E+00	-4.944727848
5.60E+00	-4.818998903
5.61E+00	-4.698279744
5.61E+00	-4.582312028
5.62E+00	-4.470853818
5.63E+00	-4.36367827
5.63E+00	-4.260572464
5.64E+00	-4.161336334
5.65E+00	-4.06578171
5.65E+00	-3.973731445
5.66E+00	-3.88501862
5.67E+00	-3.799485821
5.67E+00	-3.716984479
5.68E+00	-3.637374266
5.69E+00	-3.560522539
5.69E+00	-3.486303831
5.70E+00	-3.414599388
5.71E+00	-3.345296729
5.71E+00	-3.278289255
5.72E+00	-3.21347588
5.73E+00	-3.150760687
5.73E+00	-3.090052617
5.74E+00	-3.031265176
5.75E+00	-2.97431616
5.75E+00	-2.919127406
5.76E+00	-2.865624554
5.77E+00	-2.813736831
5.77E+00	-2.763396846
5.78E+00	-2.714540395
5.79E+00	-2.667106289
5.79E+00	-2.621036185
5.80E+00	-2.576274429
5.81E+00	-2.532767909
5.81E+00	-2.490465922
5.82E+00	-2.449320042
5.83E+00	-2.409284004
5.83E+00	-2.370313583
5.84E+00	-2.332366496
5.85E+00	-2.295402298
5.85E+00	-2.259382287
5.86E+00	-2.224269418
5.87E+00	-2.190028218
5.87E+00	-2.156624707
5.88E+00	-2.124026326
5.89E+00	-2.092201865
5.89E+00	-2.061121397
5.90E+00	-2.030756218
5.91E+00	-2.001078785
5.91E+00	-1.972062662
5.92E+00	-1.943682468
5.93E+00	-1.915913826
5.93E+00	-1.888733315
5.94E+00	-1.862118428
5.95E+00	-1.836047529
5.95E+00	-1.810499811
5.96E+00	-1.785455261
5.97E+00	-1.760894622
5.97E+00	-1.736799359
5.98E+00	-1.713151628
5.99E+00	-1.689934243
5.99E+00	-1.66713065
6.00E+00	-1.644724897
