# Supplementary material for: Dual-band patch antenna for 5G NR (n48, n46, n77, n78), Wi-Fi, and indoor wireless applications
Source: Sci Rep. 2026 Mar 18;16:14062. doi: 10.1038/s41598-026-41860-1 (PMC13136364; doi:10.1038/s41598-026-41860-1)
Supplement: Supplementary file 2 — Supplementary Material 2 [file 41598_2026_41860_MOESM2_ESM.csv]

! FILETYPE CSV
! VERSION 1.0	1
! TIMESTAMP Friday	11 April 2025 18:24:16
! NAME Agilent Technologies
! MODEL N9912A
! SERIAL MY51464431
! FIRMWARE_VERSION A.06.24
! GPS_LATITUDE
! GPS_LONGITUDE
! GPS_TIMESTAMP 0001-01-01 00:00:00Z
! GPS_SECS_SINCE_LAST_READ 0
! CHECKSUM 0523772351
! CORRECTION1 ON Q
! DATA Freq	S22
! FREQ UNIT Hz
! DATA UNIT dB
BEGIN
3.00E+00	-0.857738178
3.01E+00	-0.873007984
3.01E+00	-0.888701354
3.02E+00	-0.904830475
3.03E+00	-0.921408759
3.03E+00	-0.938450932
3.04E+00	-0.955973135
3.05E+00	-0.973993031
3.05E+00	-0.992529924
3.06E+00	-1.011604886
3.07E+00	-1.031240897
3.07E+00	-1.05146299
3.08E+00	-1.07229842
3.09E+00	-1.093776838
3.09E+00	-1.115930487
3.10E+00	-1.138794408
3.11E+00	-1.162406676
3.11E+00	-1.186808644
3.12E+00	-1.212045217
3.13E+00	-1.238165152
3.13E+00	-1.265221377
3.14E+00	-1.293271349
3.15E+00	-1.322377435
3.15E+00	-1.352607334
3.16E+00	-1.384034535
3.17E+00	-1.416738815
3.17E+00	-1.450806778
3.18E+00	-1.486332453
3.19E+00	-1.52341793
3.19E+00	-1.56217406
3.20E+00	-1.602721213
3.21E+00	-1.645190103
3.21E+00	-1.689722671
3.22E+00	-1.736473061
3.23E+00	-1.785608655
3.23E+00	-1.837311205
3.24E+00	-1.89177806
3.25E+00	-1.949223481
3.25E+00	-2.009880074
3.26E+00	-2.074000345
3.27E+00	-2.141858391
3.27E+00	-2.213751743
3.28E+00	-2.290003402
3.29E+00	-2.370964086
3.29E+00	-2.457014742
3.30E+00	-2.548569382
3.31E+00	-2.646078303
3.31E+00	-2.750031782
3.32E+00	-2.860964335
3.33E+00	-2.97945961
3.33E+00	-3.106155965
3.34E+00	-3.241752674
3.35E+00	-3.387016505
3.35E+00	-3.542788046
3.36E+00	-3.709986512
3.37E+00	-3.889610678
3.37E+00	-4.082731879
3.38E+00	-4.290472545
3.39E+00	-4.513960418
3.39E+00	-4.754244977
3.40E+00	-5.012160231
3.41E+00	-5.288120651
3.41E+00	-5.58185096
3.42E+00	-5.892083765
3.43E+00	-6.216314348
3.43E+00	-6.550763711
3.44E+00	-6.89072085
3.45E+00	-7.231345875
3.45E+00	-7.568795897
3.46E+00	-7.901292776
3.47E+00	-8.229690822
3.47E+00	-8.55732908
3.48E+00	-8.889317916
3.49E+00	-9.231638895
3.49E+00	-9.59040739
3.50E+00	-9.971461527
3.51E+00	-10.38026519
3.51E+00	-10.82202877
3.52E+00	-11.30194717
3.53E+00	-11.82548654
3.53E+00	-12.39868537
3.54E+00	-13.02845801
3.55E+00	-13.72289327
3.55E+00	-14.49152341
3.56E+00	-15.34547653
3.57E+00	-16.29726225
3.57E+00	-17.35951691
3.58E+00	-18.54094989
3.59E+00	-19.83506968
3.59E+00	-21.1918345
3.60E+00	-22.45892687
3.61E+00	-23.31893468
3.61E+00	-23.39726473
3.62E+00	-22.63333753
3.63E+00	-21.35811425
3.63E+00	-19.92766125
3.64E+00	-18.53379094
3.65E+00	-17.24637022
3.65E+00	-16.07963733
3.66E+00	-15.02740873
3.67E+00	-14.07757423
3.67E+00	-13.21744601
3.68E+00	-12.43551304
3.69E+00	-11.7218522
3.69E+00	-11.06806778
3.70E+00	-10.46709012
3.71E+00	-9.912955299
3.71E+00	-9.400606895
3.72E+00	-8.925729794
3.73E+00	-8.484615219
3.73E+00	-8.07405251
3.74E+00	-7.691242729
3.75E+00	-7.333729668
3.75E+00	-6.999344569
3.76E+00	-6.686161619
3.77E+00	-6.392461905
3.77E+00	-6.116704038
3.78E+00	-5.857500028
3.79E+00	-5.613595352
3.79E+00	-5.383852345
3.80E+00	-5.167236264
3.81E+00	-4.962803514
3.81E+00	-4.769691621
3.82E+00	-4.587110633
3.83E+00	-4.414335708
3.83E+00	-4.250700658
3.84E+00	-4.095592324
3.85E+00	-3.948445615
3.85E+00	-3.808739138
3.86E+00	-3.675991309
3.87E+00	-3.549756885
3.87E+00	-3.429623862
3.88E+00	-3.315210687
3.89E+00	-3.206163739
3.89E+00	-3.102155058
3.90E+00	-3.002880283
3.91E+00	-2.908056781
3.91E+00	-2.817421937
3.92E+00	-2.730731607
3.93E+00	-2.647758692
3.93E+00	-2.568291842
3.94E+00	-2.492134264
3.95E+00	-2.419102633
3.95E+00	-2.349026092
3.96E+00	-2.281745331
3.97E+00	-2.21711174
3.97E+00	-2.154986632
3.98E+00	-2.095240528
3.99E+00	-2.037752495
3.99E+00	-1.982409537
4.00E+00	-1.929106034
4.01E+00	-1.877743221
4.01E+00	-1.828228712
4.02E+00	-1.780476055
4.03E+00	-1.734404323
4.03E+00	-1.689937733
4.04E+00	-1.647005298
4.05E+00	-1.605540499
4.05E+00	-1.565480985
4.06E+00	-1.526768291
4.07E+00	-1.489347582
4.07E+00	-1.45316741
4.08E+00	-1.418179488
4.09E+00	-1.384338486
4.09E+00	-1.351601835
4.10E+00	-1.319929547
4.11E+00	-1.289284046
4.11E+00	-1.259630014
4.12E+00	-1.230934244
4.13E+00	-1.203165504
4.13E+00	-1.176294412
4.14E+00	-1.150293313
4.15E+00	-1.125136174
4.15E+00	-1.100798476
4.16E+00	-1.07725712
4.17E+00	-1.054490336
4.17E+00	-1.032477599
4.18E+00	-1.011199548
4.19E+00	-0.990637911
4.19E+00	-0.970775442
4.20E+00	-0.951595849
4.21E+00	-0.933083734
4.21E+00	-0.915224541
4.22E+00	-0.898004498
4.23E+00	-0.881410567
4.23E+00	-0.8654304
4.24E+00	-0.850052295
4.25E+00	-0.835265153
4.25E+00	-0.82105844
4.26E+00	-0.807422155
4.27E+00	-0.794346793
4.27E+00	-0.781823317
4.28E+00	-0.769843128
4.29E+00	-0.758398038
4.29E+00	-0.747480249
4.30E+00	-0.737082327
4.31E+00	-0.727197184
4.31E+00	-0.717818058
4.32E+00	-0.708938498
4.33E+00	-0.700552346
4.33E+00	-0.692653725
4.34E+00	-0.685237029
4.35E+00	-0.678296908
4.35E+00	-0.671828265
4.36E+00	-0.665826243
4.37E+00	-0.660286222
4.37E+00	-0.655203812
4.38E+00	-0.650574853
4.39E+00	-0.646395409
4.39E+00	-0.64266177
4.40E+00	-0.63937045
4.41E+00	-0.63651819
4.41E+00	-0.634101957
4.42E+00	-0.632118952
4.43E+00	-0.630566611
4.43E+00	-0.629442614
4.44E+00	-0.628744883
4.45E+00	-0.628471601
4.45E+00	-0.62862121
4.46E+00	-0.629192422
4.47E+00	-0.630184232
4.47E+00	-0.631595925
4.48E+00	-0.633427084
4.49E+00	-0.635677609
4.49E+00	-0.638347719
4.50E+00	-0.641437972
4.51E+00	-0.644949274
4.51E+00	-0.648882892
4.52E+00	-0.653240469
4.53E+00	-0.658024037
4.53E+00	-0.663236031
4.54E+00	-0.668879303
4.55E+00	-0.674957139
4.55E+00	-0.681473271
4.56E+00	-0.688431893
4.57E+00	-0.695837679
4.57E+00	-0.703695795
4.58E+00	-0.712011917
4.59E+00	-0.720792246
4.59E+00	-0.730043528
4.60E+00	-0.739773064
4.61E+00	-0.749988733
4.61E+00	-0.760699006
4.62E+00	-0.771912965
4.63E+00	-0.78364032
4.63E+00	-0.795891429
4.64E+00	-0.808677314
4.65E+00	-0.822009681
4.65E+00	-0.835900945
4.66E+00	-0.850364241
4.67E+00	-0.865413455
4.67E+00	-0.881063238
4.68E+00	-0.897329035
4.69E+00	-0.914227103
4.69E+00	-0.931774543
4.70E+00	-0.949989319
4.71E+00	-0.968890287
4.71E+00	-0.988497226
4.72E+00	-1.008830866
4.73E+00	-1.029912918
4.73E+00	-1.05176611
4.74E+00	-1.074414219
4.75E+00	-1.097882109
4.75E+00	-1.122195769
4.76E+00	-1.147382356
4.77E+00	-1.173470233
4.77E+00	-1.200489021
4.78E+00	-1.228469643
4.79E+00	-1.257444376
4.79E+00	-1.287446904
4.80E+00	-1.318512378
4.81E+00	-1.350677472
4.81E+00	-1.383980451
4.82E+00	-1.418461235
4.83E+00	-1.454161473
4.83E+00	-1.491124618
4.84E+00	-1.529396007
4.85E+00	-1.569022944
4.85E+00	-1.610054793
4.86E+00	-1.652543071
4.87E+00	-1.696541548
4.87E+00	-1.742106356
4.88E+00	-1.789296098
4.89E+00	-1.838171971
4.89E+00	-1.888797893
4.90E+00	-1.941240634
4.91E+00	-1.995569959
4.91E+00	-2.051858783
4.92E+00	-2.110183328
4.93E+00	-2.170623296
4.93E+00	-2.233262046
4.94E+00	-2.298186794
4.95E+00	-2.365488812
4.95E+00	-2.435263652
4.96E+00	-2.507611378
4.97E+00	-2.582636817
4.97E+00	-2.660449826
4.98E+00	-2.741165579
4.99E+00	-2.824904879
4.99E+00	-2.911794481
5.00E+00	-3.00196746
5.01E+00	-3.095563586
5.01E+00	-3.192729748
5.02E+00	-3.293620402
5.03E+00	-3.398398065
5.03E+00	-3.507233844
5.04E+00	-3.620308027
5.05E+00	-3.737810716
5.05E+00	-3.859942531
5.06E+00	-3.986915381
5.07E+00	-4.118953316
5.07E+00	-4.256293472
5.08E+00	-4.399187116
5.09E+00	-4.547900816
5.09E+00	-4.702717747
5.10E+00	-4.863939149
5.11E+00	-5.031885977
5.11E+00	-5.206900759
5.12E+00	-5.389349699
5.13E+00	-5.57962507
5.13E+00	-5.778147939
5.14E+00	-5.985371298
5.15E+00	-6.201783646
5.15E+00	-6.427913132
5.16E+00	-6.664332347
5.17E+00	-6.911663904
5.17E+00	-7.170586936
5.18E+00	-7.441844738
5.19E+00	-7.726253748
5.19E+00	-8.024714198
5.20E+00	-8.338222765
5.21E+00	-8.66788771
5.21E+00	-9.014947079
5.22E+00	-9.380790707
5.23E+00	-9.766986994
5.23E+00	-10.17531567
5.24E+00	-10.60780818
5.25E+00	-11.06679774
5.25E+00	-11.55498181
5.26E+00	-12.07550063
5.27E+00	-12.63203622
5.27E+00	-13.22893799
5.28E+00	-13.87138202
5.29E+00	-14.56557204
5.29E+00	-15.31898889
5.30E+00	-16.14068756
5.31E+00	-17.0416151
5.31E+00	-18.03484774
5.32E+00	-19.13543538
5.33E+00	-20.35895859
5.33E+00	-21.71629416
5.34E+00	-23.19784288
5.35E+00	-24.73140907
5.35E+00	-26.09475012
5.36E+00	-26.85263331
5.37E+00	-26.62286157
5.37E+00	-25.5509661
5.38E+00	-24.10972686
5.39E+00	-22.63316577
5.39E+00	-21.25611443
5.40E+00	-20.01205188
5.41E+00	-18.89733311
5.41E+00	-17.89763632
5.42E+00	-16.99726367
5.43E+00	-16.18202081
5.43E+00	-15.43985023
5.44E+00	-14.76073148
5.45E+00	-14.13638337
5.45E+00	-13.55995022
5.46E+00	-13.02572722
5.47E+00	-12.52893551
5.47E+00	-12.06554283
5.48E+00	-11.63212177
5.49E+00	-11.22573813
5.49E+00	-10.84386261
5.50E+00	-10.48430066
5.51E+00	-10.14513647
5.51E+00	-9.824687877
5.52E+00	-9.521469883
5.53E+00	-9.234164893
5.53E+00	-8.961598298
5.54E+00	-8.702718306
5.55E+00	-8.456579168
5.55E+00	-8.222327153
5.56E+00	-7.999188739
5.57E+00	-7.786460615
5.57E+00	-7.583501169
5.58E+00	-7.389723188
5.59E+00	-7.204587561
5.59E+00	-7.027597823
5.60E+00	-6.858295371
5.61E+00	-6.696255259
5.61E+00	-6.541082457
5.62E+00	-6.392408499
5.63E+00	-6.249888433
5.63E+00	-6.11319803
5.64E+00	-5.982031183
5.65E+00	-5.856097451
5.65E+00	-5.7351197
5.66E+00	-5.618831811
5.67E+00	-5.50697641
5.67E+00	-5.399302596
5.68E+00	-5.295563643
5.69E+00	-5.195514664
5.69E+00	-5.098910233
5.70E+00	-5.005501988
5.71E+00	-4.915036251
5.71E+00	-4.82725175
5.72E+00	-4.741877555
5.73E+00	-4.658631413
5.73E+00	-4.577218719
5.74E+00	-4.497332444
5.75E+00	-4.41865441
5.75E+00	-4.34085836
5.76E+00	-4.263615295
5.77E+00	-4.186601498
5.77E+00	-4.109509524
5.78E+00	-4.032062121
5.79E+00	-3.954028635
5.79E+00	-3.875242838
5.80E+00	-3.795620474
5.81E+00	-3.71517424
5.81E+00	-3.6340236
5.82E+00	-3.552396953
5.83E+00	-3.470624419
5.83E+00	-3.389120776
5.84E+00	-3.308359716
5.85E+00	-3.228842148
5.85E+00	-3.151062427
5.86E+00	-3.075476659
5.87E+00	-3.00247674
5.87E+00	-2.932372537
5.88E+00	-2.865383102
5.89E+00	-2.801636362
5.89E+00	-2.741175697
5.90E+00	-2.683971244
5.91E+00	-2.629933768
5.91E+00	-2.578929176
5.92E+00	-2.530792296
5.93E+00	-2.485338996
5.93E+00	-2.44237622
5.94E+00	-2.401709837
5.95E+00	-2.363150437
5.95E+00	-2.326517349
5.96E+00	-2.291641186
5.97E+00	-2.258365244
5.97E+00	-2.22654604
5.98E+00	-2.196053237
5.99E+00	-2.166769154
5.99E+00	-2.13858801
6.00E+00	-2.111415027
